# Supplementary material for: The Interplay between Long Noncoding RNAs and Proteins of the Epigenetic Machinery in Ovarian Cancer
Source: Cancers (Basel). 2020 Sep 21;12(9):2701. doi: 10.3390/cancers12092701 (PMC7563210; doi:10.3390/cancers12092701)
Supplement: Supplementary file 1 [file cancers-12-02701-s001.zip]

Archive with 1 entries (1 files):
- cancers-922703-supplementary.docx
